# Supplementary material for: Overexpression of PtoCYCD3;3 Promotes Growth and Causes Leaf Wrinkle and Branch Appearance in Populus
Source: Int J Mol Sci. 2021 Jan 28;22(3):1288. doi: 10.3390/ijms22031288 (PMC7866192; doi:10.3390/ijms22031288)
Supplement: Supplementary file 1 [file ijms-22-01288-s001.zip]

Archive with 14 entries (14 files):
- Supplementary Figure S1.pdf
- Supplementary Figure S10.pdf
- Supplementary Figure S2.pdf
- Supplementary Figure S3.pdf
- Supplementary Figure S4.pdf
- Supplementary Figure S5.pdf
- Supplementary Figure S6.pdf
- Supplementary Figure S7.pdf
- Supplementary Figure S8.pdf
- Supplementary Figure S9.pdf
- Supplementary Table S1.xlsx
- Supplementary Table S2.xlsx
- Supplementary Table S3.xlsx
- Supplementary Table S4.xlsx
