# Supplementary material for: Overexpression of PtoCYCD3;3 Promotes Growth and Causes Leaf Wrinkle and Branch Appearance in Populus
Source: Int J Mol Sci. 2021 Jan 28;22(3):1288. doi: 10.3390/ijms22031288 (PMC7866192; doi:10.3390/ijms22031288)
Supplement: Supplementary file 1 [file ijms-22-01288-s001.zip › Supplementary Table S1.xlsx]

## Sheet: Sheet1
Table S1. All PtCYCD family members identified in the genome of P. trichocarpa in our study and correlation of PtCYCD genes studied in Menges et al., 2007.
a the sequence is revised based on the EST database
b do not have enough ESTs support and revised by the closet homologs
PtCYCDs identified in our study	Gene Identifier (Phytozome)	Mengeset code	Sequence
PtCYCD1;1a	Potri.001G292300	Poptr;CYCD1;4 AM746112	ATGTCTCACTCTCACTCCCACTCCCACTTACCGGACCGCTCTGCCTCCGCACTTAACAGCCTGTACTGTGGGGAGGATGTCAGTGAGGTGGTCCAACGGGATGCCGACACGTGGATCTCTAGCCACCTTCAATTCCCACCACCATCACCATCCATCATCGTTTCTCCACCATCCGATGAGAATACCATCACCAAACTGATTGACTCTGAATCTCACTTCATGCCCTTGTCGGATTATCTCCATCGTTGCCGTCACCGCTCCATTGACATCACGGCTCGCCAAGATTCCATCAACTGGATCCTCAAGGTGTATGCCCACTACGAGTTCAGGCCATTAACGGCGTTACTCTCCGTCAATTACTTCGACCGTTTTCTTTCCTCTTACTCTCTTCCGGAAAAT…
PtCYCD1;2	Potri.007G005700	Poptr;CYCD1;5 AM746113	ATGTCTGTCTCGGCAGATGTTTCCACTCCTTCTGTTAACTTGTACTGCAATGAAACAGCTGGTGATGCACTTTGTTCCAATAATGCTGATGGCATTAGTGAAATCAACTCTGCATATTTTCCAGTTGATATCGACGAGAGCTATATCGATAACATCCTCGTTTCCGAGCTTCATCAAATGCCAGAAACTGAGCTAATTGCTCGGTTTCCTGACATTCCAGAATCTGGTTCTGCTCATCAAGACACGCTGAATTGGATGTTGAAGGTGCATGCTTACTGCCGGTTTAGGCCCGAGACAGCATATCTCTCTGCTAACTATTTTCATTGTTTCATATTATCTCATACTTTGCAGAAAGGTAAAGGATGGCCCCTGCAGCTATTAGCAGTAGCCTGCCTATCT…
PtCYCD1;3	Potri.008G146600	Poptr;CYCD1;1 AM746109	ATGTCCTACTCTGATTGCTTATCAGACCTTCTCTGCGGCGAGGACTCCTCCGATATATTCTCCGGCGAGTCGCCGGAATGCTCGTCGGACCTTGAATCGCATGACTTTGTAGAAGAATCGTCCATTGCTGGTTTCATTGAAGATGAAAGGAACTTCGTGCCTGGTTACGATTATTTTTCTCGGTTTCAATCCCAGTCTCTCGATGCTTCCGCTCGAGAACAATCTGTTGCATGGATTCTCAAGGTGCAAGCATGCTATGGATTCCAGCCATTAACGGCGTATCTCTCTGTCAATTACTTGGATCGCTTCCTGTATTCTCGCCGATTACCGCAAACCGACGGGTGGCCATTGCAGCTCTTATCTGTTGCTTGCTTATCATTGGCTGCTAAAATGGAGGAA…
PtCYCD1;4	Potri.009G086700	Poptr;CYCD1;3 AM746111	ATGTCTCACCCGCACTCTCCAGACCACTGTGCTTCTGCAGTTAACAGCCTGTACTGTGGTGAAGATGCCAGTGAGGTGGTCCAGCAGGATGCTGACACGTGGATCTCCAGCTACCATCAATCCCCATCGCCATCCACCATCCCTTCTCCACCATCTGATGAGAATACAATCACCAAATTCATTGACTCTGAATCTCAGTTCATGCCTTTGTCTGACTATCTCCATCGTTGCCGTCACCGTTCCATTGACACCACGGCCCGCCAAGACTCCATCAACTGGATCCTCAAGGTGCATGCCCACTATGCCTTCAGGCCATTAACGGCGTTACTCTCTGTTAATTACTTCGACCGTTTTCTTTCATCCTATTCTCTTCCGGAAAATGGGTGGCCGTATCAGATA…
PtCYCD1;5	Potri.010G095200	Poptr;CYCD1;2 AM746110	ATGTCTTATTCGGATTGCTTATCAGACCTTCTCTGCGGCGAGGAATCCTCCGATATATTCTCCGGCGAGTCGCCGGGATGCTCGACGGGCCTCGAATCTCACGACTTTGTAGAAGAATCATCCATTGCTAGTTTCATAGAAGATGAAAGGAACTTCGTGCCTGGTTTCGATTACTTGTCTCGGTTTCAATCTCAATCTCTCGATGCTTCCGCACGAGAAGAATCTGTTGCATGGATTCTCAAGGTGCAAGCATACCATGGATTCCAGCCATTAACGGCGTATCTCTCCGTCAACTATTTGGATCGCTTCTTCTATTCTCGCCGATTACCGCAAACAGACGGGTGGCCATGGCAACTCTTATCTGTTGCTTGCTTATCACTAGCTGCTAAAATGGAGGAA…
PtCYCD1;6	Potri.014G005900		ATGTCTGTCTCGACAGATGTTTCCAGTACTCCTATTAACTTGTACTGCAACGAAACACCTGGTGTTGCACTTTGCTCCAGTAGTGATGATGACATTAGTGAAACCAGTAGCCTTTCATCTACAGAGTTCCCAGTTGATATCGATGAGAGCTACATTGATAATATCCTCCTTTCTGAGCTTCATCAAATGCCAGCAACCGAGCTAATAACTCGATTTCTAGAGATTTCACAAGTTGGTTCAGCTCATCAAGATGCACTGAATTGGATGTTAAAGGCGCATGCTTCCTACCGGTTTAAGCCTGAAACAGCCTATCTCTCTGTCAGCTATTTTCATTGCTTCATACTATCTCGTCCATTGCAGCATGGTAAAGGATGGCCCCTGCAGCTATTAGCAGTAGCA…
PtCYCD1;7	Potri.014G009000		ATGTCTGTCTCGACAGATGTTTCCAGTACTCCTATTAACTTGTACTGCAACGAAACACCTGGTGTTGCACTTTGCTCCAGTAGTGATGATGACATTAGTGAAACCAGTAGTCTTTCATCTACAGAGTTCCCAGTTGATATCGATGAGAGCTACATTGATAATATCCTCCTTTCTGAGCTTCATCAAATGCCAGCAACCGAGCTAATAACTCGATTTCTAGAGATTTCACAAGTTGGTTCAGCTCATCAAGATGCACTGAATTGGATGTTAAAGGCGCATGCTTCCTACCGGTTTAAGCCTGAAACAGCCTATCTCTCTGTCAGCTATTTTCATTGCTTCATACTATCTCGTCCATTGCAGCATGGTAAAGGATGGCCCCTGCAGCTATTAGCAGTAGCA…
PtCYCD3;1	Potri.001G301800	Poptr;CYCD3;3 AM746118	ATGGCGATACCAAAACAACAAGAACTGGAACAAAATGAATTAAACTCACAACAAGAACAAAACGCTTCATTCCTGCTAGATGCACTCTACTGTGAAGAGGGGAGATGGGAAGATGAATCAGAAGAAGAGGTTTTGCAAGAGAGTACTTTTGTGAATGATCTTTTTCCACTTTCATTGCTTGAACAAGATTTGTTCTGGGAAGATGAGGAACTTCTCTCACTCTTCTCTAAAGAACAAGAACAGCAAGCTTCTGTTAGTGTCAACAATGTAGCAGACGATCCTTTTCTTTCCAGGGCTCGTCAAGAAGCCGTGGAGTGGATGCTTAAGGTCATTGCTCATTATGGATTTTCAGCTCTCACATCAATCTTGGCTTTCAATTATCTTGATAGGTTTCTTTCT…
PtCYCD3;2	Potri.002G123000	Poptr;CYCD3;2 AM746117	ATGACATCGAGGTATAATCCAGAAATAAGTGAGCAACAACAATATCAGCAAAACCCTACATTTCTTTATGATAGTCTTTATTGTTCCGAAGAGAATTGGGAGAAAGAAGTTAGAGAAGACTATTTTCAAGATGAAGTAAAAGGAGAGTATTTTTATAGTATTGATAGCAATAAACGAAACACCTTTCCAGTCTTCGTACAACAGGACTTAAGCTGGGAAGAGGAGGAACTTTCCTCTTTGTTTGCCAAGGAGGAGCAAAATCAGCTGTACAAAATTTTAGAAATCAACCCATCTTTAGCCAGGGCTCGCTGTGAGGCTGTAGAGTGGATTCTAAAGGTCAATGTACACTACTCTTTCTCTGCTGTAACTGCAGTCTTGGCCGTGAACTATCTTGATAGG…
PtCYCD3;3	Potri.005G141900	Poptr;CYCD3;6 AM746121	ATGTCTTTCTTTCAACAACAAGAGACTCATAATCAAAGCCCAGCATTGGCTCTTGACGGGCTTTATTGTGAAGAGGATGGATTTGGAGAGGATTATTCTTGTAGTTTGGATGATGAAACTAGCCAGGTTTATGAACAAAATGTGAAAAAGGAGCAAAATTTATCTCCTGTTTTGCTTGAGCAAGACTTGTTTTGGGAAGATAACGAGTTACTGTCTTTAATCTCCAAAGAGAAAGAGACCCATTTTGTTTTTGATAGTGTAGGATCTAGAGATGGATCTTTAATGGTGGTTCGTAGAGAGGCAGTTGAGTGGTTTTTGAGGGTAAAGGCACATTATGGGTTCAGTGCTTTGACTGGTGTTCTTGCTGTGAACTACTTTGATAGGTTCATTTCAAGTTCA…
PtCYCD3;4	Potri.007G048300	Poptr;CYCD3;5 AM746120	ATGAAGAAGATGTCTTTCTTACAAGAACAAGATACGCATAGACAAAGCCCAGCATTGGTTCTTGATGGGCTTTATTGTGAAGAGGAAGGATTTGGAGAGGACTATTCTTGTGGTTTTGATGATGAAATTGGTGATCAAAATATAAAAAAGGAGCAAACTTTATCATCTGTTTTGCTTCAGCAAGACTTGTTTTGGGAAGATAATGAGTTACTGTCTTTAATCTCCAAAGAAAAAGAGACCCATGTTCGTTTTGATGGTGGAGGCTCTATAGATGGATCTTTAATGGTGGCTCGTAGAGAGGCTGTTGAGTGGTTTTTGAGGGTAAAGGCACATTATGGGTTCAGTGCTTTGACTGGTGTTCTTGCTGTCAATTACTTTGATAGGTTCATTTCAAGTTCA…
PtCYCD3;5	Potri.009G097800	Poptr;CYCD3;4 AM746119	ATGGCAATACCTAAACAACAAGAACTAGGACAAAATGAACTAAGCACACAGCAAGAACAGAACACTTCATTCTTGCTAGATGCACTCTATTGTGAAGAGGGGAAATGGGAAGATGATTCAGAAGAAGAGGTTTTGCAAGAGAGTCCTTCCGTGAACAACCCCTCTGGCGATCTGTTTTCGATTTCATTGCTTGAACAAGATTTGTTCTGGGAAGATGAGGAGCTTCTCTCACTCTTCTCTAAAGAACAAGAACAACAAGCTTCTGTTAGTGTCAATAATGTGGCAAGCGATCCTTTTCTTTCCAGGGCTCGTCAAGAAGCTGTGGAGTGGATGCTTAAGGTCATTGCTCATCATGGATTTTCAGCTCTCACATCAATCTTGGCTATCAATTATCTAGAT…
PtCYCD3;6	Potri.014G023000	Poptr;CYCD3;1 AM746116	ATGGCATCAATGTATAACCCAGAAACGAGTGCGGTACAAGACCAACAACAATACCAACAAAACCCTACATTACTTTATGATGCTCTCTATTGTTCTGAAGAGAATTGGGTGGAAGAAGTTAGAGAGGACTGTTTTCAAGATGAACTAGAAGGAGAGAGTTATTGTAGCAACAATAGCAATAAACTAAACACTTTTCCAATATTTCTAGAACAAGACTTAAGCTGGGAAGATGAGGAGCTTTCCTCTTTGTTTGCCAAGGAGGAGCAAAATCAGCTGTGCAAAGACTTAGAAACCAACCCATCTTTGGCTAGGGCTCGCTGTGAGGCTGTTGAGTGGATTCTAAAGGTCAATGAACACTTCTCTTTCACCGCTCTAACTGCAGTTTTGGCAGTGAACTAT…
PtCYCD5;1	Potri.002G119000	Poptr;CYCD5;3 AM746124	ATGGCGGGCGAATCTTTATCTCCCAATGATCTTCTTCGTCAAGAAGATTTTCGTGCTGAATTGTCAGTGGCAGATGAAGATGATACATACATTGATATTTCACGGACTTATGTTGGTGATCCAGATACGGAAGAAGAAGAGTATTTGGCGTTGTTGGCTAATCAAGAACCTCATCGTGGGTTCAGTGCTAACGACACTTTGGTTATTGATAGCTGGTTTAGAAATGCTCGCTTGGAAGCTATTACTTGGATTCTCAGAACAAGAAAAACCTTTGGTTTTCATTTTCATACCGCTTACTTGTCCATGATATATTTTGATCGGTTCATTTCAAGTCGTTCCATTGATAGAAGGTATTCTTGGGTAGTTAAATTGATATCAGTAGCATGTATTTCTCTGGCC…
PtCYCD5;2	Potri.007G055300	Poptr;CYCD5;1 AM746122	ATGGGAGACTTCGACAATTCTCTCTCTCTGTCAAGTCTTTTGTGTCATGAGAATGAAAGTTGTTTTTTCAACGACAGTATTAGTGATCACAGCAACATCAAACATGACCGATCTCGTTTCGGCTTAGAAACTGAAGTTGATGTTGAATATGTAGAGAAGTTGGTGGAGCGGGAGACCATTACTTTTGGATACAGATGTCATGCGTCTTTTGACGATTGCTTGATCACTAGCCATAATTGGTTAAAATTTGCTCGCTTAGATGCCATTGAATGGATTCTTAATACAAGAGCAATCTACGGTTTTCGATTTCATACGGCTTATCTTTCTGTCACTTACTTCGACCGTTTTGTTTCAAAAAGATCTATTGACGAAGGGAAATTGTGGGCTATCCGGTTATTA…
PtCYCD5;3b	Potri.014G016700	Poptr;CYCD5;2 AM746123	ATGGCAGACGAATCTTTATCTCCCGGTGATCTTTTTTGTTATGAAGATTTTCTTGGTGAATTGGCAGTAGCAGATGAAGATGATACATACATTGATATTACAAGGACTTATGTTGGTGACCCAGATACGGAAGACGAGTATTTGACGTTGTTGGCTAATCGAGAGCCTCATCAAGGTTTTAATGCTAATGAAACTTTGGTTCTTGATGCCTCGTTTAGAACTGCCCGCTTGGAAGCTATTACATGGATTCTCAGAACAAGAAAAAACTTTGGTTTTCATTTTCATACCGCATACTTGTCAATGATATATTTTGATCGGTTCCTTTCAAGCCGTTTCATTGATAGAAATTATACTAGGGTAGTTAGCTTGATATCTGTAGGCTGTATTTCTTTGGCCGCA…
PtCYCD6;1	Potri.004G032100	Poptr;CYCD6;2 AM746126	ATGGAGTTTGATCTTGAGAACTCTTTGACAAGCTTGGAAGAACACCAATCTGATACAGTCCCAAATCTCTTTGCCTCTGAATCTGATCACATGCCTTCAAGAAATTTCCTACACTGCTTGAAAACCTCTGGTTTCTATGTCTCCTTTCGTCAAGAAGCCATTTCTCTCATTTTACAGGCACAATATTCTTGCAACTATGACGCCTTCATACCTTACCTTGCTGTTAATTACATGGATCGATTCATTTCCAAACAAGAAATTCCGCAAGGGAAGCCATGGATTCTTAGACTTGTAGTAATCTCTTGCCTTTCTCTAGCTGCAAAGATGAAGAACGCCCACTTCTCAGTCTCTGATTTTCAGGGAGAGGAAGCTGGTTTCATCTTTGACACACAAACCATT…
PtCYCD6;2b	Potri.011G040500	Poptr;CYCD6;1 AM746125	ATGAAGTTAGATCTTGAAAACCCGTTGACAAGCTCGGAAGAACACCAATCTGATACGATCACATATCTCTTTGCCTCTGAATTTGATCACATGCCTTCAAGAAATCTACTAAACTTCTTGGAAACATGTGATCACTTCTACGTCTCCTTTCGTCATGAAGCCATTTCCCTCATTTTACAGGCACAATATTCCTGCAACTGTGGCCCCTTTATACCCTACCTTGCAGTTAATTTCATGGATCGATTCATTTCCAGGATGGAAATTCCGCAAGGAAAGCCATGGATTCTTAGACTTGTGGTAGTCTCTTGCCTTTCCCTAGCTGCAAAGATGGAGAACACAGACTTCTCCATCTCTAATTTTCAGGGAGACGAAGCTGGTTTCATCTTTGACAACAAAACA…
PtCYCD6;3	Potri.011G040900	Poptr;CYCD6;3 AM746127	ATGGAGTTTGATCTTGAAAACCCTTTGACAAGCTTGAAAGAATACGTATCTGATACAATCCCAGATCTCTTTGTCTCTGAATCTGATCACATGCCTTCAAGAAATTTCCTACACTGCTTGAAAACCTCTGACTTCTACGTTTCCTTTCGTGAAGAAGCCATTTCTCGCATTTTACAGGCACAATATTCTTGCAACTATGACCTCTTCATTCCCTACCTTGCAGTAAATTACATGGATCGATTCATTTCCAGGCAAGAAATTCCGCAAGGGAAGCCATGGATTCTTAGACTTCTAGTAATCTCTTGCCTTTCTCTAGCTGCAAAGATGAAGAATAAACACTTCTCCATCTCCAATTCTCAGGAAGCGGAAGCTGGTTTCATCTTTGACACACAAACAATT…
PtCYCD6;4	Potri.013G149000	Poptr;CYCD6;5 AM746129	ATGGATTTCAATCTTGAAAACCCACTAGCGAATTCCCATGACTTTCACTTTGACACAATACCTTCTGATCTCTTTCTCATTGAGTCTGATCACATGCCTTCTAATAACTACTTGAACACCCTCAAAGAGATGGACTTCGATGGCTCTTTCAGAAGAGAAGCTATCTCTTCAGTCTTAAGGGTTTCTTGCAACTTCGATCCATCCTTGTCCTATCTTGCTGTTAATTACCTTGATAGGCTCTTATCAAGCCAAGGAATTCCTCAACCAAAGCCATGGCTCTTTAGGCTTCTTGCAGTTGCTTGTGTTTCTCTTGCAGCCAAAATGAAGGAGGCAGAATTCTGTATTTCTGATACTCAGGGTGATGGTGGCTTTGTACTTGACACACAAACGATACAAAAG…
PtCYCD6;5	Potri.019G118600	Poptr;CYCD6;4 AM746128	ATGGATTTTAATCTTGAAAACCCATTAACAAATTCTCATGAGCTTCACTTTGACACAACCCCTTCTCTCTTCCTCATTGAATCTGACCACATGCCTTCAAAGAACTACTTAAAGACCCTCAAAGAGATAGACTTTGATGTCTCTTTTAGAAGAGAAGCCATCTCTTCTGTCTTAAGGGTTTCTTGCAACTTCGATCCGTCCTTGTCCTATCTTGCTGTTAATTACCTCGATAGGTTCTTATCGAGCCAAGGAATTCCTCAACCAAAGCCATGGGTCTTTAAGCTTCTCGCAGTTGCTTGTGTCTCTCTAGCAGCCAAAATGAAGGAAGCAGAATTCTATGTCACTGATATTCAGGGTGATGGTGGTTTTGTATTTGACCCTCAAACAATACAAAAGATG…
PtCYCD7;1	Potri.006G088300	Poptr;CYCD7;1 AM746130	ATGGATAGCTTGCTCTGTGATGAGGTCTGGCTTTCTAGTCCTGCAACTCCCGATCACCACCAGCTGCTTCCTCATTCTACACAACCAAAGAAGACTGTGAGAAGGCCGTCTCTATATACCTGGAGAAGGAGTTCACTTGCATCTATATACCTGGAGAAGGAGTTCACTTGCATGCCTGAACCCGGATACGTAGAACATCTTCGGACCAAAAATCTGTTGTTTGCTAGGCTCAGAGCCATTCAGTGGCTCATCAAGTCTCGTGAAAGGCTCAGTCTCTCTTTTGAAACTGTCTTCAACGCTGCCAATTACCTTGACCGATTCATGTCGATGAATCAGTGCCATGGATGGAAGTGTTGGATGGTTGAATTGCTGTGCGTGGCATGCTTATCAGTTGCATCC…
PtCYCD2/4;1	Potri.002G103500	Poptr;CYCD2;1 AM746114	ATGGCACCAAGTTTTGATTGTGCAGTTTCAAACCTTCTATGTGCGGAAGATAATAATAGCATCTTCGATGATAACGATCACTATGATGCTACCGTGGAGGAGTTTGAGGCCACGTGGCATCATGGGAATCATCAAATCTGTAATCAAAACGGTGGTGGAGATGGCGGGTGTTTGCCGATGCAGAGTGATGAGTGTTTGGTTTTGATGGTTGAAAAGGAGTGTCAGCATTTACCTAATGGTGATTACTTGAAGAGACTGAGAAATGGAGACCTGGACATGGGGGCTAGAAAAGAGGCTGTTGATTGGATTGCAAAGGCGGGTTCATTTTTTTTTCTTTTTTTTTTCACTATAGTTCATGCCCACTTTGGTTTTGGACCACTTTGTGCGTATCTATCAATA…
PtCYCD2/4;2	Potri.005G157800	Poptr;CYCD2;2 AM746115	ATGGCACCAAGTTTTGATTGTACAGTTTCAAGCCTTCTATGTGCTGAAGATAATAATAGTATTTTTGATGATAACGATTGCTACGATGCTACCGTGGAGGAGTTTGAGGCCACGTGGCATCACGGGAATCATCAAATCCAGAATCAAAATAGTGGTTGGTGGTTGCCAATGCAGAGTGAAGAGTGTTTGGTTTTGATGGTTGAAAAGGAGTGTCAGCATTTGCCTAGTGGTGATTACTTGAAGAGACTGAGAAATGGGGACTTGGGCTTGGGGGCTAGAAAAGAGGCTGTTGATTGGATTGCAAAGGTTAATGCCCACTTTGGTTTTGGACCACTTTGTGCGTATTTATCGGTAAACTACTTGGATAGGTTTCTGTCTGCCTATGAATTACCTAAGGGT…
