# Supplementary material for: Overexpression of PtoCYCD3;3 Promotes Growth and Causes Leaf Wrinkle and Branch Appearance in Populus
Source: Int J Mol Sci. 2021 Jan 28;22(3):1288. doi: 10.3390/ijms22031288 (PMC7866192; doi:10.3390/ijms22031288)
Supplement: Supplementary file 1 [file ijms-22-01288-s001.zip › Supplementary Table S2.xlsx]

## Sheet: Sheet1
Table S2. The docking scores of proteins.
Ligand	Receptor	Docking score (kcal/mol)
PtoCYCD3;3	PtoCDKE;2	-74.51
PtoCYCD3;3	PtoCDKG;3	-70.18
The docking scores were shown in Supplementary Table S2.
