# Supplementary material for: Overexpression of PtoCYCD3;3 Promotes Growth and Causes Leaf Wrinkle and Branch Appearance in Populus
Source: Int J Mol Sci. 2021 Jan 28;22(3):1288. doi: 10.3390/ijms22031288 (PMC7866192; doi:10.3390/ijms22031288)
Supplement: Supplementary file 1 [file ijms-22-01288-s001.zip › Supplementary Table S3.xlsx]

## Sheet: Sheet1
Table S3. Primers used in the study.
Gene	Forward primer 5’→3’	Reverse primer 5’→3’	Notes
PtoCYCD3;1	AGAGGGGGAGAGGGACAAT	TGGTGGGGAACTTTGGAAT	CDS cloning
PtoCYCD3;2	GGCTCAAGCTAGCTGTTCTG	GGCTGGAAAAGCAGAGATG	CDS cloning
PtoCYCD3;3	GGATTAAATCTCTTCTTCTCTGAAG	GAGGCATTAAGACAGGGAAAG	CDS cloning
PtoCYCD3;5	GAGAGAGGGACAATGGGTTC	TGTGGCAGATGCTTAGAGAGA	CDS cloning
PtoCYCD3;6	GAACCAAGATCTGCACCCC	AAAGCAGAGATGGCAGGC	CDS cloning
PtoCYCD3;1	TGATAGGTTTCTTTCTGGCCCTTG	TCCTCCACTTGCAGGTCTAAGAG	RT-qPCR
PtoCYCD3;2	TCGTGCCAGATTCTAGGTCTATG	TGCTGCAAGACTGGGTTCTACAC	RT-qPCR
PtoCYCD3;3	TGCAAGTGGAGGATGCAGAGTACG	AAGAGTTGACAGCACCCACAGC	RT-qPCR
PtoCYCD3;5	CCTCTTCTGTTAGACCTCCAAGTG	TGGAGTCACTGGGTGCATCTTC	RT-qPCR
PtoCYCD3;6	TCACTAGAAGGCTTGGCCTAGAAC	GGCATAGACCTAGAATCTGCCAAG	RT-qPCR
PtoActin	TGTCTGGATCGGTGGCTCTATC	GCCTTAGCAATCCACATCTGCTG	RT-qPCR
PtoCDKA;1	AGAGAGTAAAGAGCAAAGCAACA	CCAAGAAGAAAGTAATGAAACC	CDS cloning
PtoCDKB1;1	ATCACCATCACCAATCCAACACA	GTTCAAAAGTTACATCACCAAGACG	CDS cloning
PtoCDKB1;2	GAAACTGGAGAAGGTAGGCG	CCCAAAATCTTATAGCCAGGT	CDS cloning
PtoCDKB2;1	GGTTTCTTTGCTGCTACACTTT	AGAGACATTCCTTTCAGTAGTAT	CDS cloning
PtoCDKB2;2	CGTTTCATTCCATTTTTTG	GAAGCAAATAGATTCAGTACATAA	CDS cloning
PtoCDKC;1	AAACGCAAGCTCTTACCT	AGCTTGTAGCCTACTCTTTTTT	CDS cloning
PtoCDKC;2	ATGGCAATAGCAGCTCCTGGGC	TTACTGCTGCCAACCATATTGT	CDS cloning
PtoCDKD;1	AATCCGAAATTCTAAACCC	CATATAATTACAACCAGCTTGAGAG	CDS cloning
PtoCDKD;2	ATCCCTCTATTCTTGTCTGA	ACACTGCCATATAATTACAACC	CDS cloning
PtoCDKD;3	CCGGTCTAGCAATTTACGCG	TACGTCATAAATGCAGGACCAGAA	CDS cloning
PtoCDKE;1	TAAGCAGTTGCGTTTTAAGTTC	CAATGACATGGTTGTACTCC	CDS cloning
PtoCDKE;2	ACTGGTGTCCTTTGCTTTTCA	TCATTCATCCACGGCGAC	CDS cloning
PtoCDKF;1	ACTCCAATCAAAACCTGCCACA	GACATACATTATCGCGCGCAC	CDS cloning
PtoCDKG;1	GCGAGTTCGGGAAAGTTTGA	TCAATGGATATCTCTCACCTCAACC	CDS cloning
PtoCDKG;3	AGTGGCGGGATTAGGGTTCT	CTCAACCTCATCTTGTGTCAGTAGC	CDS cloning
PtoCDKG;4	TTTGGGTATCTGGAAAAAGTTGTT	AGAGAACAGAAACAATGGAAGACAA	CDS cloning
PtoCDKG;5	AGGGTTTGTGTTTGGATATCTGTG	TGCAGGTAGCCAGAAAGATCAG	CDS cloning
PtoCYCD3;3	AGGATCCATGTCTTTCTTACAAGAACAAGAG	TCTCGAGTTACTAATGAGGACTGCTAAGCAC	Construct of 35S::PtoCYCD3;3
PtoCYCD3;3	GGCCATGGAGGCCAGTGAATTCATGTCTTTCTTACAAGAACA	GCAGCTCGAGCTCGATGGATCCTTACTAATGAGGACTGCTAAGC	Construct of pGADT7 (PtoCYCD3;3-AD)
PtoCDKA;1	GGCCATGGAGGCCAGTGAATTCATGGATCAGTATGAGAAAGTGGAAA	GCAGCTCGAGCTCGATGGATCCTTATGGTACAAAACCAATATCCTTG	Construct of pGADT7 (PtoCDKA;1-AD)
PtoCDKB1;1	GGCCATGGAGGCCAGTGAATTCATGGAAAAGTATGAGAAACTGGAGA	GCAGCTCGAGCTCGATGGATCCTCAGAACTGCGACTTGTCAA	Construct of pGADT7 (PtoCDKB1;1-AD)
PtoCDKB1;2	GGCCATGGAGGCCAGTGAATTCATGGAAAAGTATGAGAAACTGGAGA	GCAGCTCGAGCTCGATGGATCCTCAGAATTGAGACTTGTCAAGGC	Construct of pGADT7 (PtoCDKB1;2-AD)
PtoCDKB2;1	GGCCATGGAGGCCAGTGAATTCATGGAAAAGGCAGGAGGAGTAGTA	GCAGCTCGAGCTCGATGGATCCTTAGAGACATTCCTTCTCCAATTCA	Construct of pGADT7 (PtoCDKB2;1-AD)
PtoCDKB2;2	GGCCATGGAGGCCAGTGAATTCATGGTGTCGGCGATGGATT	GCAGCTCGAGCTCGATGGATCCTTAGAGATGGTCCTTCTCTAGATCA	Construct of pGADT7 (PtoCDKB2;2-AD)
PtoCDKC;1	GGCCATGGAGGCCAGTGAATTCATGGCCGCAGCAGGAGCA	GCAGCTCGAGCTCGATGGATCCTTACTGCTGCCAACCATATTGTTGG	Construct of pGADT7 (PtoCDKC;1-AD)
PtoCDKC;2	GGATCCATGGCAATAGCAGCTCCTGG	CTGCAGTTACTGCTGCCAACCATATTGTT	Construct of pGADT7 (PtoCDKC;2-AD)
PtoCDKD;1	GGCCATGGAGGCCAGTGAATTCATGTCAGAGAAAGATGTCGAGAAGA	GCAGCTCGAGCTCGATGGATCCTTATTCAGGATGCTGGAATTCAA	Construct of pGADT7 (PtoCDKD;1-AD)
PtoCDKD;2	GGCCATGGAGGCCAGTGAATTCATGTCAGAGAATGATGTCGAGAAGA	GCAGCTCGAGCTCGATGGATCCTTATTCGGGATGCTGGAATTC	Construct of pGADT7 (PtoCDKD;2-AD)
PtoCDKD;3	GGCCATGGAGGCCAGTGAATTCATGTCAGAGAATGATGTGGAGAAGA	GCAGCTCGAGCTCGATGGATCCTTATTCAGGATGCTGGAACTCAAG	Construct of pGADT7 (PtoCDKD;3-AD)
PtoCDKE;1	GGCCATGGAGGCCAGTGAATTCATGGGAGACGGCAATAATAGAAG	GCAGCTCGAGCTCGATGGATCCTTAGCGTCTTGATTTTTGTTGGG	Construct of pGADT7 (PtoCDKE;1-AD)
PtoCDKE;2	GGCCATGGAGGCCAGTGAATTCATGGGAGATGGCAATAATAGAAGC	GCAGCTCGAGCTCGATGGATCCTTAGCGTCTTGATTTTTGTTGGG	Construct of pGADT7 (PtoCDKE;2-AD)
PtoCDKF;1	GGCCATGGAGGCCAGTGAATTCATGGACCGATCTCCGCCG	GCAGCTCGAGCTCGATGGATCCTCAGGAAAACTGTATGGAGAAACC	Construct of pGADT7 (PtoCDKF;1-AD)
PtoCDKG;1	GGATCCATGGCCGCTGGGAGATATG	CTGCAGTCAGCCAAACAAACCACTGGT	Construct of pGADT7 (PtoCDKG;1-AD)
PtoCDKG;3	GGATCCATGGCCGCTGGGAGACAC	CTGCAGTCAGCCAAACAAACCACCAG	Construct of pGADT7 (PtoCDKG;3-AD)
PtoCDKG;4	GAATTCATGGCGGCAGGGCGGCTC	GGATCCTCAATACTCAGGACCTTGCGCGTCA	Construct of pGADT7 (PtoCDKG;4-AD)
PtoCDKG;5	GGATCCATGGCGGCAGGGCGGCTC	CTGCAGTCAATTAACTGAGTTGAGAATATTT	Construct of pGADT7 (PtoCDKG;5-AD)
PtoCYCD3;3	TATGGCCATGGAGGCCGAATTCATGTCTTTCTTACAAGAACA	GCCGCTGCAGGTCGACGGATCCTTACTAATGAGGACTGCTAAGC	Construct of pGBKT7 (PtoCYCD3;3-BD)
PtoCDKA;1	TATGGCCATGGAGGCCGAATTCATGGATCAGTATGAGAAAGTGGAAA	GCCGCTGCAGGTCGACGGATCCTTATGGTACAAAACCAATATCCTTG	Construct of pGBKT7 (PtoCDKA;1-BD)
PtoCDKB1;1	TATGGCCATGGAGGCCGAATTCATGGAAAAGTATGAGAAACTGGAGA	GCCGCTGCAGGTCGACGGATCCTCAGAACTGCGACTTGTCAA	Construct of pGBKT7 (PtoCDKB1;1-BD)
PtoCDKB2;2	TATGGCCATGGAGGCCGAATTCATGGTGTCGGCGATGGATT	GCCGCTGCAGGTCGACGGATCCTTAGAGATGGTCCTTCTCTAGATCA	Construct of pGBKT7 (PtoCDKB2;2-BD)
PtoCDKC;1	TATGGCCATGGAGGCCGAATTCATGGCCGCAGCAGGAGCA	GCCGCTGCAGGTCGACGGATCCTTACTGCTGCCAACCATATTGTTGG	Construct of pGBKT7 (PtoCDKC;1-BD)
PtoCDKD;3	TATGGCCATGGAGGCCGAATTCATGTCAGAGAATGATGTGGAGAAGA	GCCGCTGCAGGTCGACGGATCCTTATTCAGGATGCTGGAACTCAAG	Construct of pGBKT7 (PtoCDKD;3-BD)
PtoCDKE;1	TATGGCCATGGAGGCCGAATTCATGGGAGACGGCAATAATAGAAG	GCCGCTGCAGGTCGACGGATCCTTAGCGTCTTGATTTTTGTTGGG	Construct of pGBKT7 (PtoCDKE;1-BD)
PtoCDKG;1	GAATTCATGGCCGCTGGGAGATATG	GGATCCTCAGCCAAACAAACCACTGGT	Construct of pGBKT7 (PtoCDKG;1-BD)
PtoCDKG;5	GAATTCATGGCGGCAGGGCGGCTC	GGATCCTCAATTAACTGAGTTGAGAATATTT	Construct of pGBKT7 (PtoCDKG;5-BD)
CDS：coding sequence
