# Supplementary material for: Overexpression of PtoCYCD3;3 Promotes Growth and Causes Leaf Wrinkle and Branch Appearance in Populus
Source: Int J Mol Sci. 2021 Jan 28;22(3):1288. doi: 10.3390/ijms22031288 (PMC7866192; doi:10.3390/ijms22031288)
Supplement: Supplementary file 1 [file ijms-22-01288-s001.zip › Supplementary Table S4.xlsx]

## Sheet: Sheet1
Table S4. The sequences of PtoCYCD3 and PtoCDKs
Gene	sequence
PtoCYCD3;1	ATGGCGATACCAAAACAACAAGAACTAGAACAAAATGAACTAAACTCACAACAAGAACAAAACGCTTCATTCCTGCTAGATGCACTCTACTGTGAAGAGGGGAGATGGGAAGATGAATCAGAAGAAGAGGTTTTGCAAGAGAGTACTTTTGTGAATGATCTTTTTCCACTTTCATTGCTTGAACAAGATTTGTTCTGGGAAGATGAGGAACTTCTCTCACTCTTCTCTAAAGAACAAGAACAGCGAGCTTCTGTTAGTGTCAACAATGTAGCAGACGATCCTTTTCTTTCCAGAGCTCGTCAAGAAGCTGTGGAGTGGATGCTTAAGGTCATTGCTCATTATGGATTTTCAGCTCTCACATCAATCTTGGCTTTCAATTATCTTGATAGGTTTCTTTCT…
PtoCYCD3;2	ATGGCATCGAGGTATAATCCAGAAATAAGTGAGCAACAACAATATCAGCAAAACCCTACATTTCTTTATGATGGTCTTTATTGTTCCGAAGAGAATTGGGAGAAAGAAGTTAGAGAAGACTATTTTCAAGATGAAGTGAAAGGAGAGAGTTTTTATAGTATTGATAACAATAAACGAAACACTTTTCCAGTCTTCGTACAGCAGGACTTAAGCTGGGAAGAGGAGGAACTTTCCTCTTTGTTCGCCAAGGAGGAGCAAAATCAGCTGTACAAAATTTTAGAAATCAACCCATCTTTAGCCACGGCTCGCTGTGAGGTTGTAGAGTGGATTCTAAAGGTCAATGTACACTACTCTTTCTCTGCTGTAACTGCAATCTTGGCCGTGAACTATCTTGATAGG…
PtoCYCD3;3	ATGTCTTTCTTACAAGAACAAGAGACTCATAATCAAAGCCCAGCATTGGCTCTTGACGGGCTTTATTGTGAAGAGGATGGATTTGGAGAGGATTATTCTTGTGGTTTGGATGATGAAACTAGCCAGGTTTATGATCAAAATGTGAAAAAGGAGCAAAATTTATCTTCTGTTTTGCTTGAGCAAGACTTGTTTTGGGAAGATAACGAGTTACTGTCTTTAATCTCTAAAGAGAAAGAGACCCATGTTGTTTTTGATAGTGTAGGATCTAGAGATGGATCTTTAATGGTGGTTCGTAGAGAGGCAGTTGAGTGGTTTTTGAGGGTAAAGGCACATTATGGGTTCAGTGCTTTGACTGGTGTTCTTGCTGTGAACTACTTTGATAGGTTCATTTCAAGTTCA…
PtoCYCD3;5	ATGGCAATACCTAAACAACAAGAACTAGGACAAGATGAACTAAGCACACAGCAAGAACAGAACACTTCATTCTTGCTAGATGCACTCTATTGTGAAGAGGGGAAATGGGAAGATGATTCAGAAGAAGAGGTTTTGCAAGAGAGTCCTTCAGTGAACAACCCCTCTGGCGATCTGTTTTCGATTTCATTGCTTGAACAAGATTTGTTCTGGGAAGATGAGGAGCTTCTCTCACTCTTCTCTAAAGAACAAGAACAGCAAGCTTCTGTTAGTGTCAACAATGTGGCAAGCGATCCTTTTCTTTCCAGGGCTCGTCAAGAAGCTGTGGAGTGGATGCTTAAGGTCATTGCTTATCATGGATTTTCAGCTCTCACATCAATCTTGGCTATCAATTATCTAGAT…
PtoCYCD3;6	ATGGCATCAATGTATAACCCAGAAACGAGTGCGGTACAAGACCAACAACAATATCAACAAAACCCTACATTACTTTTTGATGCTCTCTATTGTTCTGAAGAGAATTGGGTGGAAGAAGTTAGAGAGGACTGGTTTCAAGATGAACTAGAAGGAGAGAGTTATTGTAACAACAATAGCAATAAACTAAACACTTTTCCAATATTGCTAGAACAGGACTTAAGCTGGGAAGATGAGGAGCTTTCCTCTTTGTTTGCCAAGGAGGAGCAAAATCAGCTGTGCAAAGACTTAGAAACCAACCCGTCTTTGGCTAGGGCTCGCTGTGAGGCTGTAGAGTGGATTCTAAAGGTCAATGAACACTACTCTTTCACCGCTCTAACTGCAGTTTTGGCAGTGAACTAT…
PtoCDKA;1	ATGGATCAGTATGAGAAAGTGGAAAAAATTGGTGAAGGAACCTACGGAGTGGTCTACAAAGCTCGTGATCGTGTCACCAATGAGACCATTGCTTTGAAGAAGATCCGTTTGGAGCAGGAAGACGAGGGCGTACCCAGCACTGCTATACGAGAAATTTCTCTCTTGAAAGAGATGCAGCATGGTAACATTGTCAGACTGCAGGATGTGGTGCACAGTGAGAAGCGCCTTTACTTGGTTTTTGAGTATCTAGACTTGGATTTGAAGAAGCACATGGATTCTTCTCCTGAATTTGCTAATGATCCACGCCTAGTTAAAACATTTCTTTATCAAATTCTCCGTGGCATTGCTTACTGCCATTCTCATAGAGTTCTGCATCGAGATTTGAAACCTCAGAATTTG…
PtoCDKB1;1	ATGGAAAAGTATGAGAAACTGGAGAAGGTCGGGGAAGGCACCTACGGCAAAGTCTATAAAGCCAAAGACAAACTAACAGGTCAGCTCGTTGCTCTAAAAAAAACTCGGCTCCAAATGGATGAGGAAGGCGTTCCCCCTACCGCTCTCCGCGAAGTTTCTCTTCTTCAGATGCTCTCTCAATCTCTCTACGTCGTCCGCCTCCTCTCCGTCGAACACATTGACGCCAACAACTCCGACGACGACTCCAAATCCAATCTCTACTTGATTTTCGAGTTTCTCGATACGGATCTCAAGAAATTCATCGATTCTCACCGCAAAGGTCCCAACCCTAGACCTCTCTCCCCTTCCCTCATCCAGAGCTTCCTCTTCCAGCTCTGCAAGGGAGTTGCTCACTGTCAC…
PtoCDKB1;2	ATGGAAAAGTATGAGAAACTGGAGAAGGTAGGCGAAGGCACATACGGCAAAGTGTACAAAGCCAAAGACAAAGTAACAGGGCAAATAGTCGCCCTCAAGAAAACACGACTTGAAATGGACGAAGAAGGCGTTCCTCCTACCGCTCTTCGCGAGGTTTCTCTCCTTCAAATGCTCTCTCAATCTCTCTACGTCGTCCGACTCCTCTCCGTCGAACACGTTGACGCCAATAGCACCAACTCCAATCTTGATGACTCCGATCCCTCTAAGCGCAACCACAACAACAACAACAAATCCAATCTCTACTTGGTTTTCGAATATCTCGACACGGATCTCAAGAAATTCATCGATTCTCACCGCAAAGGTGCCAACCCTAGGCCTCTCTCGCCTTCGCTGATACAG…
PtoCDKB2;1	ATGGAAAAGGCAGGAGGAGTAGTAGCAGCAGCAGCAACGAACACGGTGGTGTCGGCGATGGATGCATTCGAGAAGCTAGAGAAAGTAGGAGAGGGAACGTACGGTAAAGTGTACAGAGCAAGGGAGAGAGCCACTGGAAAGATCGTTGCTCTAAAAAAGACACGTCTCCATGAAGACGATGAAGGAGTCCCACCCACCACTCTTCGTGAAGTCTCCATCTTGCGTATGCTCTCCAGAGACCCTCACGTCGTCCGTTTGATGGACGTGAAACAAGGGCAGAATAAACAAGGCAAGACAGTTCTGTATCTGGTTTTTGAGTACATGGACACCGATCTCAAGAAATTTATCCGAAGCTTCCGCCAAACTGGAGAGAACATTCCTGTCAAAAACGTCAAGAGC…
PtoCDKB2;2	ATGGTGTCGGCGATGGATTTGTTCGAGAAGCTAGAGAAAGTAGGAGAGGGAACTTACGGGAAAGTGTACAGAGCAAGGGAGAAAGCCACCGGGAAGATCGTTGCACTCAAAAAGACACGTCTCCATGAAGACGATGAAGGTGTCCCACCCACCACTCTTCGCGAAGTCTCCATCTTGCGTATGCTTTCCAGAGATCCTCACATCGTCCGATTGTTGGACGTGAAACAAGGGCAAAATAAAGAAGGCAAGACAGTTTTGTATCTGGTTTTTGAGTACATGGACACCGATCTCAAGAAATTTATCCGAAGCTTTCGCCAAACTGGGGAGAACATTCCTATCAAAACTGTCAAGAGCTTGATGTATCAACTATGTAAGGGTGTGGCTTTCTGCCATGGCCAT…
PtoCDKC;1	ATGGCCGCAGCAGGAGCATTAGCAGCGCCAGGCCAACTTAACCTGACAGAATCACCTTATTGGGGTTCGAGAAGCGTTGATTGTTTTGAGAAATTAGAACAGATTGGCGAAGGCACTTATGGCCAGGTTTACATGGCTAGAGAAATAAAGACAGGTGAAATAGTTGCTTTGAAGAAAATAAGAATGGACAATGAGAGAGAAGGGTTTCCTATAACAGCCATACGGGAAATCAAAATTCTGAAGAAGCTACACCATGAAAATGTTATTAAGCTGAAAGAGATAGTGACATCTCAAGGCCCTGAGAAAGATGATCAAGGAAAGCCAGATGATAACAAGTATAAAGGTGGGATTTACATGGTTTTCGAATATATGGACCATGATTTGACAGGTCTTGCTGAT…
PtoCDKC;2	ATGGCAATAGCAGCTCCTGGGCAGCTGAATTTAAACGAATCACCATCATGGGGATCTAGAAGTGTTGATTGTTTTGAAAAATTAGAACAAATTGGTGAAGGCACTTATGGGCAAGTGTACATGGCAAGGGAAATAAAGACAGGTGAAATTGTTGCTTTGAAGAAAATAAGAATGGACAATGAGAGAGAAGGGTTTCCTATAACAGCAATAAGGGAGATCAAGATTTTAAAGAAATTACATCATGAGAATGTGATTAACTTGAAAGAGATTGTGACTTCTCCAGGTCCAGAGAGGGATGAGCAGGGGAGACCAGATGGTAACAAGTATAAAGGTGGGATCTACATGGTTTTTGAATACATGGATCATGATTTGACTGGTCTCGCTGATCGTCCTGGGATG…
PtoCDKD;1	ATGTCAGAGAAAGATGTCGAGAAGAAAGTAGCGGATAGATATCTAAAGCGAGAGATTCTTGGTGAAGGTACTTATGGTGTTGTCTACAAAGCTATTGATACTAAGACAGGACAGACGGTTGCAATAAAAAAAATTCGGCTCGGAAAACAAAAGGAAGGAGTAAATTTTACAGCACTTAGAGAGATTAAACTGCTTAAAGAGCTTAAAGACCCGAATATAATTGAGTTGATCGATGCTTTCCCTCATAAAGGGAACTTGCATCTTGTGTTTGAGTTCATGGAGACTGATCTCGAAGCGGTTATTCGTGATCCAAATATTTTTCTTTCTCCCGGGGACATAAAATCATACTTTCAGATGACTTTGAAAGGACTACTGGTTTGCCATAAAAAATGGGTTTTG…
PtoCDKD;2	ATGTCAGAGAATGATGTCGAGAAGAAAGTAGCGGATAGATATCTAAAGCGAGAGATTCTTGGTGAAGGTACTTATGGTGTTGTCTACAAAGCTATTGATACTAAGACAGGACAGACGGTTGCAATAAAAAAAATTCGGCTCGGAAAACAAAAGGAAGGAGTAAATTTTACAGCACTTAGAGAGATTAAACTGCTTAAAGAGCTTAAAGACCCGAATATAATTGAGTTGATCGATGCTTTCCCTCATAAAGGGAACTTGCATCTTGTGTTTGAGTTCATGGAGACTGATCTCGAAGCGGTTATTCGTGATCCAAATATATTTCTTTCTCCCGGGGACATAAAATCATACTTTCAGATGACTTTGAAAGGACTACTGGTTTGCCATAAAAAATGGGTTTTG…
PtoCDKD;3	ATGTCAGAGAATGATGTGGAGAAGAAAGTAGCGGATAGATATCTAAAGCGAGAGATTCTTGGTGAAGGTACTTATGGTGTTGTCTACAAAGCCATTGATACTGAGACTGGGAAGACTGTTGCAATCAAGAAAATTAGGCTCGGAAGACAAAAGGAAGGAGTAAATTTTACAGCACTTAGAGAGATCAAACTTCTTAAAGAGCTTAAAGACCCGAATATAATCGAGTTGATCCATGCCTTCCCTCACAAAGGGAACTTGCATCTTGTGTTTGAGTTCATGGAGACTGATCTTGAAGCGGTGATTCGCGATCCCAATATATTTCTTTCGCCAGGGGATATAAAATCATACTTTCAGATGACGTTGAAAGGACTAGCTGTTTGCCATAAGAAATGGGTTTTG…
PtoCDKE;1	ATGGGAGACGGCAATAATAGAAGCAACAACAACAGTGAAAAGCCAGAGTGGCTGCAACAGTACAATCTTATTGGCAAGATTGGTGAAGGCACTTATGGTCTTGTATTCCTAGCAAAAACCAAGTCTCCTGCAAATTGTGGAAAGTCCATTGCCATCAAGAAATTCAAGCAGTCCAAGGATGGTGATGGTGTCTCTCCCACTGCCATCCGTGAAATCATGTTGCTTAGGGAGATTACTCATGAGAATGTTGTGAAGCTTGTGAATGTGCACATCAATCATGCTGACATGTCACTGTATCTGGCTTTTGATTATGCTGAGCATGATCTTTATGAAATCATCAGGCATCATAGAGACAAGGGTAACACTATGATCAATCAGTACACAGTTAAATCATTGCTC…
PtoCDKE;2	ATGGGAGATGGCAATAATAGAAGCAGCAACAACAATGAGAAGCCAGAGTGGCTGCAACAGTACAATCTTATTGGCAAGATTGGTGAAGGAACTTATGGTCTTGTGTTCCTTGCAAAAACCAAGTCTCCTGCAAATCGTGGAAAGTCCATTGCCATCAAGAAATTCAAGCAGTCCAAGGATGGTGATGGTGTCTCTCCCACTGCCATCCGTGAAATCATGCTGCTCAGGGAAATTACTCATGAGAATGTTGTGAAGCTTGTGAATGTGCACATTAATCATACTGATATGTCACTGTATCTGGCTTTTGATTATGCTGAACATGACCTTTATGAAATCATCAGGCATCACAGAGACAAGGGTAACAATTTGATCAACCAATACACTGTTAAATCATTGCTC…
PtoCDKF;1	ATGGACCGATCTCCGCCGCCCGCAAAGAGCTGGAGCATCCACACCCGACCCGAAATCATATCCAAATACGAAATCCAAGAACGAATTGGCTCCGGCGCCTACTCCGACGTGTACAAAGCCAGGCGACTCTCCGACAATCTCACGGTGGCTCTCAAAGAAATCCACGACTACCAGTCTGCATCTAGAGAAATCGAGGCATTGCAGGTCCTCCAGAATTGTCCAAACATCGTCGTTTTGCACGAGTATTTTTGGAGAGAAGACGAGGATGCTGTGCTTGTTTTGGAGTTCTTGAGAACTGACTTGGCTGCTGTTATTAAGCAAGGGGAAAAGAGGGATGATGGTGTTGGCGTTAGTGTTGGAGAAGTTAAGAGATGGATGGTTCAGATTTTATGCGGGGTT…
PtoCDKG;1	ATGGCCGCTGGGAGATATGGGGGTTGTCACGATAATGAATCCAGGGATCACGAGTCTGATTCTGAATTGTCAAGGGAAGATTTTCCTTATTCTAAGGATAAATTTGATAGAATTGAGAATGGCAATGGTGATAGCGATAGGGGTCGAGTTCGGGAATTAAGGGATAGAGCCAGGGTTAGGCAGAGGGATATCAGGGAGAGAGAAGTGACTAATGGTGGGTATAGTTCGTTTTCTGGTAGAAGTGATTCAGGAAGCAGTGGTAGTGGTGGTGCCCATGGTCCACGGAAGTGTGGGCTTTCAGTTAGGGCCACGGATAGGGAGCCAGGTGAGCTGTCTAGTGAGAGTGGGTCCGATGACGCAATTGACTCCGAGTCACATGCTCACAAAGATAGTGAAGTT…
PtoCDKG;3	ATGGCCGCTGGGAGACACGGGGGTTATCACGATAATGAATTCAAGGACCGGGAGTCTGATTTTGAACTATTAAAAGAGGATTTTGCTTATTCCAAGGATCAATATGATAGAATTGGGAACGGTAATGCTGAAAATGATAGGGGTCAAGTTCATCACTTAAGAGATAGCGCTAGGGTTAGGCAGAAGGATATTAAGGAGATGGGCGTGACTAATGGTGGGTATCGGTCCTCTTCCAGCAGGAGTGATTCAGGAAGTAGTGGTGGTGGTGGTGCCCTAAGGTCACGGAGGTGTGGGTTATCTGTCAGGGCCACTGATAAGGAGCCAGGTGAGTTGTCCAGTGAGAGTGGGTCTGATGATGCCATTGACCCCGAGTCACATGCTCATAAAGATAGTGAGGTT…
PtoCDKG;4	ATGGCGGCAGGGCGGCTCGATGTGTCTAGGAGGCGGGGTGGTGGTGGTTATTTTGATGAGGTGAAGCGGGTTGGTGATCGTGGTTTGGTACGGAAAAATGGGTATCATAGTTCAACGATTGTGCCTAGTTTTGATTTTAGACGAGGTGGGTTTAGTTGTAGAGATGAAGAACGACAGTCAGGGGAGCCGTGGCAATTTAATGCCTTCGGTTCCTCGAAGTATGAGGAAGGTGAGATACCAGCAAATGAAGATGGGGTTCAATTGCCCGCAGACAAGAAAAGGAAGTTTTCTCCTATTGTATGGGATGTTGAGGAGAAAAAAGCGAAGATTTCTTCAAAGAATAGAGCTGTTCAGAGGAGTAGTACTCGGGATTTAAATGTTGTTTCAGACGAGGATGTT…
PtoCDKG;5	ATGGCGGCAGGGCGGCTCGATGTGTCTTGGAGAAGGGGTGGTGGCGGTGGTTATTTTGATGAGTTGAGGCGGGGTGGTGATCGTGGTGTGGTACGGAAAAATGGGTATCATAGCTCAACAAGAGTGCGTAGTTTTGATTTTAAAAGAAGTGGGTTTAATTGTAGAGATGAAGAGCGACAGTGTGGGGAATTATGGCAATTTAATGCCTTTGGTGACTCCGCGAGGTACGAGGAAGGTGAGATATCAGGGAATGAAGACGGGGTTCAGTTGCCTCTAGAGAAGAAGAGGAGGTTTTCTCCTGTTGTATGGGACGCAGAGGAGAAGGAAGCGAGGATTTCTTTGAAGAATAGGGTTTTTCAAAGGAGCAGTACTCAGGTTTTAAATGTTGTTTCAGACGAG…
